# Supplementary material for: Genetic diversity of genus Chilomastix: molecular classification of C. mesnili and other potential species variations in humans and animals
Source: Trop Med Health. 2025 Mar 27;53:40. doi: 10.1186/s41182-025-00725-5 (PMC11948686; doi:10.1186/s41182-025-00725-5)
Supplement: Supplementary file 1 — Supplementary Material 1. Table 1. Genetic distances among the confirmed haplotypes in this study [file 41182_2025_725_MOESM1_ESM.xlsx]

## Sheet: Sheet1
		chicken-derived Chilomastix sp.		C. mesnili ST1								C. mesnili ST2-1				C. mesnili ST2-2										rat-derived Chilomastix sp. ST2				rat-derived Chilomastix sp. ST1
		Ch1_2016	Ch5_2016	Chilomastix_mesnili_EU009464	Chilomastix_mesnili_EU009466	H211_2013	H242_2013	H728_2016	H798_2014	H3122_2013	P7_2014	Chilomastix_mesnili_KC960587	Chilomastix_mesnili_KC960588	H1289_2013	H3020_2013	B13_2013	Ch34_2013	H3112_2016	P1_2013	P7_2013	P7_2016	P8_2014	P21_2013	P23_2013	P27_2013	B12_2013	R4_2013	R14_2014	R34_2016	R1_2013	R6_2013	R5_2015	R6_2014	R16_2014	R16_2016	R17_2014	R18_2016	R32_2016
chicken-derived Chilomastix sp.	Ch1_2016		82.05	80.58	80.73	81.05	81.05	80.91	81.25	81.079	80.8511	81.0511	80.8432	81.1152	81.2731	80.6686	80.7246	80.7664	80.5054	81.0044	80.8249	80.8696	80.8418	80.7525	80.8249	75.3962	75.4148	75.4333	75.5287	75.3294	75.4758	75.4026	75.549	75.2933	75.4579	75.3846	75.4758	75.3846
	Ch5_2016	82.0532		82.14	82.44	82.67	82.67	82.61	82.8006	82.7011	81.9149	81.4074	81.1991	81.6357	81.4815	81.9767	82.0625	82.148	81.8841	82.2028	81.9172	81.8909	81.7917	81.8446	81.8446	75.696	75.6391	75.5823	75.6777	73.5905	73.5905	73.8131	73.6647	73.477	73.5709	73.6451	73.6647	73.6451
C. mesnili ST1	Chilomastix_mesnili_EU009464	80.5788	82.1429		98.22	95.69	95.69	95.54	95.6851	95.6226	93.5829	89.4419	89.2992	89.5692	89.5252	91.1061	91.1326	90.8414	90.8414	91.1809	90.8346	90.9091	91.0448	90.9159	90.9159	78.809	78.809	78.6708	78.7926	79.1603	79.313	79.3893	79.3893	79.3578	79.313	79.3893	79.4656	79.2366
	Chilomastix_mesnili_EU009466	80.7284	82.4375	98.2183		96.91	96.91	96.61	96.9103	96.9947	93.2319	89.4144	89.2643	89.541	89.4895	91.2817	91.0847	90.9496	90.9496	91.1392	90.8686	90.9428	91.159	91.0979	91.0979	78.8906	78.8906	78.7529	78.8743	78.8593	79.0114	79.0875	79.0875	79.0556	79.0114	79.0875	79.1635	78.9354
	H211_2013	81.0502	82.6748	95.6916	96.915		100	99.7	99.8517	99.7778	94.0242	90.5049	90.3542	90.6415	90.512	91.4115	91.2752	90.9836	90.7738	91.3303	90.9903	91.3497	91.3239	91.2752	91.3497	78.9026	78.9026	78.9189	78.9637	78.4897	78.4134	78.566	78.4897	78.626	78.4134	78.566	78.566	78.4134
	H242_2013	81.0502	82.6748	95.6916	96.915	100		99.7	99.8517	99.7778	94.0242	90.5049	90.3542	90.6415	90.512	91.4115	91.2752	90.9836	90.7738	91.3303	90.9903	91.3497	91.3239	91.2752	91.3497	78.9026	78.9026	78.9189	78.9637	78.4897	78.4134	78.566	78.4897	78.626	78.4134	78.566	78.566	78.4134
	H728_2016	80.9125	82.612	95.5404	96.614	99.7039	99.7039		99.7035	99.6296	94.1043	90.3542	90.2035	90.4906	90.3614	91.2687	91.1326	90.8414	90.632	91.1875	90.8482	91.2072	91.1809	91.1326	91.2072	78.8417	78.8417	78.858	78.9026	78.3537	78.2774	78.4299	78.3537	78.4897	78.2774	78.4299	78.4299	78.2774
	H798_2014	81.25	82.8006	95.6851	96.9103	99.8517	99.8517	99.7035		99.9258	94.2424	90.4906	90.3396	90.6274	90.4977	91.5482	91.4115	91.1194	90.9091	91.4671	91.126	91.4862	91.4607	91.4115	91.4862	78.9474	78.9474	78.9637	79.0085	78.5332	78.4568	78.6096	78.5332	78.6697	78.4568	78.6096	78.6096	78.4568
	H3122_2013	81.079	82.7011	95.6226	96.9947	99.7778	99.7778	99.6296	99.9258		94.0332	90.2935	90.143	90.4295	90.3008	91.4115	91.2752	91.1458	90.9361	91.3239	90.9836	91.3433	91.4179	91.4371	91.5115	78.9352	78.9352	78.9514	78.9961	78.5986	78.5225	78.6748	78.5986	78.7348	78.5225	78.6748	78.6748	78.5225
	P7_2014	80.8511	81.9149	93.5829	93.2319	94.0242	94.0242	94.1043	94.2424	94.0332		90.7865	90.7116	90.9023	90.7116	90.9769	91.2333	91.0847	90.9496	91.2882	91.0781	91.3755	91.369	91.3011	91.3755	78.5271	78.4663	78.4056	78.4329	77.6256	77.7017	77.8539	77.7778	77.9132	77.7609	77.9132	77.8539	77.7609
C. mesnili ST2-1	Chilomastix_mesnili_KC960587	81.0511	81.4074	89.4419	89.4144	90.5049	90.5049	90.3542	90.4906	90.2935	90.7865		99.6403	99.5665	99.7116	94.9891	95.076	94.7902	94.7254	95.207	94.9312	95.0036	94.8513	95.0036	95.0036	79.7123	79.7277	79.8186	79.697	78.963	78.963	79.1111	79.1852	79.2285	79.2593	79.1111	79.1852	79.1852
	Chilomastix_mesnili_KC960588	80.8432	81.1991	89.2992	89.2643	90.3542	90.3542	90.2035	90.3396	90.143	90.7116	99.6403		99.3497	99.4957	94.9202	94.8625	94.577	94.657	94.9927	94.7178	94.9349	94.6377	94.9349	94.9349	79.5764	79.5918	79.6828	79.5609	78.7565	78.7565	78.9045	78.9785	79.0215	79.0526	78.9045	78.9785	78.9785
	H1289_2013	81.1152	81.6357	89.5692	89.541	90.6415	90.6415	90.4906	90.6274	90.4295	90.9023	99.5665	99.3497		99.5665	94.9672	95.0545	94.7674	94.7025	95.186	94.9091	94.9818	94.8288	94.9818	94.9818	79.8785	79.8785	79.9697	79.8632	79.2411	79.1667	79.3899	79.3899	79.449	79.4643	79.3155	79.3899	79.4643
	H3020_2013	81.2731	81.4815	89.5252	89.4895	90.512	90.512	90.3614	90.4977	90.3008	90.7116	99.7116	99.4957	99.5665		95.1344	95.2209	94.9349	94.8699	95.3522	95.076	95.1484	94.9964	95.076	95.076	79.8637	79.879	79.9698	79.8637	79.1852	79.1111	79.3333	79.3333	79.3921	79.4074	79.2593	79.3333	79.4074
C. mesnili ST2-2	B13_2013	80.6686	81.9767	91.1061	91.2817	91.4115	91.4115	91.2687	91.5482	91.4115	90.9769	94.9891	94.9202	94.9672	95.1344		99.2928	99.2923	99.6466	99.2165	99.1507	99.433	99.2188	99.4334	99.3626	79.807	79.822	79.7628	79.792	79.1424	78.9971	79.2878	79.2151	79.1849	79.2727	79.1273	79.1424	79.3455
	Ch34_2013	80.7246	82.0625	91.1326	91.0847	91.2752	91.2752	91.1326	91.4115	91.2752	91.2333	95.076	94.8625	95.0545	95.2209	99.2928		99.2226	99.2237	99.6454	99.2232	99.2938	99.3626	99.2221	99.1513	79.911	79.9259	79.8668	79.8961	79.2029	79.058	79.3478	79.2754	79.2453	79.3328	79.1878	79.2029	79.4054
	H3112_2016	80.7664	82.148	90.8414	90.9496	90.9836	90.9836	90.8414	91.1194	91.1458	91.0847	94.7902	94.577	94.7674	94.9349	99.2923	99.2226		99.6486	99.2908	99.3662	99.5769	99.5766	99.5077	99.4374	80	80.0148	79.9556	79.9852	79.0311	78.8865	79.1757	79.1034	79.0731	79.1606	79.0159	79.0311	79.233
	P1_2013	80.5054	81.8841	90.8414	90.9496	90.7738	90.7738	90.632	90.9091	90.9361	90.9496	94.7254	94.657	94.7025	94.8699	99.6466	99.2237	99.6486		99.2918	99.2958	99.5769	99.4354	99.5781	99.5077	79.9556	79.9704	79.9114	79.9408	78.917	78.7726	79.0614	78.9892	78.9588	79.0462	78.9017	78.917	79.1185
	P7_2013	81.0044	82.2028	91.1809	91.1392	91.3303	91.3303	91.1875	91.4671	91.3239	91.2882	95.207	94.9927	95.186	95.3522	99.2165	99.6454	99.2908	99.2918		99.2204	99.2913	99.3599	99.2193	99.1483	80.0895	80.1043	80.0447	80.0746	79.1273	78.9818	79.2727	79.2	79.1697	79.2576	79.1121	79.1273	79.3304
	P7_2016	80.8249	81.9172	90.8346	90.8686	90.9903	90.9903	90.8482	91.126	90.9836	91.0781	94.9312	94.7178	94.9091	95.076	99.1507	99.2232	99.3662	99.2958	99.2204		99.507	99.7173	99.2953	99.2248	79.8369	79.8519	79.7927	79.822	79.0883	78.9436	79.233	79.1606	79.1304	79.218	79.0731	79.0883	79.2904
	P8_2014	80.8696	81.8909	90.9091	90.9428	91.3497	91.3497	91.2072	91.4862	91.3433	91.3755	95.0036	94.9349	94.9818	95.1484	99.433	99.2938	99.5769	99.5769	99.2913	99.507		99.6466	99.6471	99.5766	79.8812	79.8961	79.8369	79.8663	79.058	78.913	79.2029	79.1304	79.1001	79.1878	79.0428	79.058	79.2603
	P21_2013	80.8418	81.7917	91.0448	91.159	91.3239	91.3239	91.1809	91.4607	91.4179	91.369	94.8513	94.6377	94.8288	94.9964	99.2188	99.3626	99.5766	99.4354	99.3599	99.7173	99.6466		99.6469	99.5763	79.9257	79.9406	79.807	79.8363	79.463	79.3179	79.6081	79.5356	79.5058	79.5933	79.4481	79.463	79.6659
	P23_2013	80.7525	81.8446	90.9159	91.0979	91.2752	91.2752	91.1326	91.4115	91.4371	91.3011	95.0036	94.9349	94.9818	95.076	99.4334	99.2221	99.5077	99.5781	99.2193	99.2953	99.6471	99.6469		99.9297	79.9852	80	79.9408	79.9703	79.3054	79.1606	79.4501	79.3777	79.3478	79.4352	79.2904	79.3054	79.5076
	P27_2013	80.8249	81.8446	90.9159	91.0979	91.3497	91.3497	91.2072	91.4862	91.5115	91.3755	95.0036	94.9349	94.9818	95.076	99.3626	99.1513	99.4374	99.5077	99.1483	99.2248	99.5766	99.5763	99.9297		79.9852	80	79.9408	79.9703	79.3054	79.1606	79.4501	79.3777	79.3478	79.4352	79.2904	79.3054	79.5076
rat-derived Chilomastix sp. ST2	B12_2013	75.3962	75.696	78.809	78.8906	78.9026	78.9026	78.8417	78.9474	78.9352	78.5271	79.7123	79.5764	79.8785	79.8637	79.807	79.911	80	79.9556	80.0895	79.8369	79.8812	79.9257	79.9852	79.9852		100	99.7054	99.8524	79.0663	78.7651	79.1416	79.1416	79.0347	79.1258	79.1258	79.2169	79.0505
	R4_2013	75.4148	75.6391	78.809	78.8906	78.9026	78.9026	78.8417	78.9474	78.9352	78.4663	79.7277	79.5918	79.8785	79.879	79.822	79.9259	80.0148	79.9704	80.1043	79.8519	79.8961	79.9406	80	80	100		99.7057	99.8525	79.082	78.781	79.1573	79.1573	79.0505	79.1416	79.1416	79.2325	79.0663
	R14_2014	75.4333	75.5823	78.6708	78.7529	78.9189	78.9189	78.858	78.9637	78.9514	78.4056	79.8186	79.6828	79.9697	79.9698	79.7628	79.8668	79.9556	79.9114	80.0447	79.7927	79.8369	79.807	79.9408	79.9408	99.7054	99.7057		99.8527	79.0977	78.797	79.1729	79.1729	79.0663	79.1573	79.1573	79.2481	79.082
	R34_2016	75.5287	75.6777	78.7926	78.8743	78.9637	78.9637	78.9026	79.0085	78.9961	78.4329	79.697	79.5609	79.8632	79.8637	79.792	79.8961	79.9852	79.9408	80.0746	79.822	79.8663	79.8363	79.9703	79.9703	99.8524	99.8525	99.8527		79.1258	78.8244	79.2012	79.2012	79.0943	79.1855	79.1855	79.2766	79.1101
rat-derived Chilomastix sp. ST1	R1_2013	75.3294	73.5905	79.1603	78.8593	78.4897	78.4897	78.3537	78.5332	78.5986	77.6256	78.963	78.7565	79.2411	79.1852	79.1424	79.2029	79.0311	78.917	79.1273	79.0883	79.058	79.463	79.3054	79.3054	79.0663	79.082	79.0977	79.1258		99.2103	99.7846	99.7846	99.1373	99.6408	99.6408	99.4975	99.7845
	R6_2013	75.4758	73.5905	79.313	79.0114	78.4134	78.4134	78.2774	78.4568	78.5225	77.7017	78.963	78.7565	79.1667	79.1111	78.9971	79.058	78.8865	78.7726	78.9818	78.9436	78.913	79.3179	79.1606	79.1606	78.7651	78.781	78.797	78.8244	99.2103		99.2821	99.4257	99.4249	99.2816	99.2816	99.5693	99.2816
	R5_2015	75.4026	73.8131	79.3893	79.0875	78.566	78.566	78.4299	78.6096	78.6748	77.8539	79.1111	78.9045	79.3899	79.3333	79.2878	79.3478	79.1757	79.0614	79.2727	79.233	79.2029	79.6081	79.4501	79.4501	79.1416	79.1573	79.1729	79.2012	99.7846	99.2821		99.8564	99.353	99.7126	99.8563	99.7128	99.8563
	R6_2014	75.549	73.6647	79.3893	79.0875	78.4897	78.4897	78.3537	78.5332	78.5986	77.7778	79.1852	78.9785	79.3899	79.3333	79.2151	79.2754	79.1034	78.9892	79.2	79.1606	79.1304	79.5356	79.3777	79.3777	79.1416	79.1573	79.1729	79.2012	99.7846	99.4257	99.8564		99.2811	99.8563	99.8563	99.7128	99.8563
	R16_2014	75.2933	73.477	79.3578	79.0556	78.626	78.626	78.4897	78.6697	78.7348	77.9132	79.2285	79.0215	79.449	79.3921	79.1849	79.2453	79.0731	78.9588	79.1697	79.1304	79.1001	79.5058	79.3478	79.3478	79.0347	79.0505	79.0663	79.0943	99.1373	99.4249	99.353	99.2811		99.4245	99.2806	99.4249	99.3525
	R16_2016	75.4579	73.5709	79.313	79.0114	78.4134	78.4134	78.2774	78.4568	78.5225	77.7609	79.2593	79.0526	79.4643	79.4074	79.2727	79.3328	79.1606	79.0462	79.2576	79.218	79.1878	79.5933	79.4352	79.4352	79.1258	79.1416	79.1573	79.1855	99.6408	99.2816	99.7126	99.8563	99.4245		99.7126	99.569	99.8563
	R17_2014	75.3846	73.6451	79.3893	79.0875	78.566	78.566	78.4299	78.6096	78.6748	77.9132	79.1111	78.9045	79.3155	79.2593	79.1273	79.1878	79.0159	78.9017	79.1121	79.0731	79.0428	79.4481	79.2904	79.2904	79.1258	79.1416	79.1573	79.1855	99.6408	99.2816	99.8563	99.8563	99.2806	99.7126		99.7126	99.7126
	R18_2016	75.4758	73.6647	79.4656	79.1635	78.566	78.566	78.4299	78.6096	78.6748	77.8539	79.1852	78.9785	79.3899	79.3333	79.1424	79.2029	79.0311	78.917	79.1273	79.0883	79.058	79.463	79.3054	79.3054	79.2169	79.2325	79.2481	79.2766	99.4975	99.5693	99.7128	99.7128	99.4249	99.569	99.7126		99.569
	R32_2016	75.3846	73.6451	79.2366	78.9354	78.4134	78.4134	78.2774	78.4568	78.5225	77.7609	79.1852	78.9785	79.4643	79.4074	79.3455	79.4054	79.233	79.1185	79.3304	79.2904	79.2603	79.6659	79.5076	79.5076	79.0505	79.0663	79.082	79.1101	99.7845	99.2816	99.8563	99.8563	99.3525	99.8563	99.7126	99.569
